# Supplementary material for: Unhealthy diets, obesity and time discounting: a systematic literature review and network analysis
Source: Obes Rev. 2016 Jun 3;17(9):810–9. doi: 10.1111/obr.12431 (PMC4988386; doi:10.1111/obr.12431)
Supplement: Supplementary file 1 — Supporting info item [file OBR-17-810-s001.zip]

Archive with 2 entries (2 files):
- web appendix 1.doc
- webappendix2.xlsx
