# Supplementary material for: Unhealthy diets, obesity and time discounting: a systematic literature review and network analysis
Source: Obes Rev. 2016 Jun 3;17(9):810–9. doi: 10.1111/obr.12431 (PMC4988386; doi:10.1111/obr.12431)
Supplement: Supplementary file 1 — Supporting info item [file OBR-17-810-s001.zip › webappendix2.xlsx]

## Sheet: Sheet1
Author(s)	Title	Year	Journal	Abstract	Source	Research Design	Diet/ weight related variable category	Method	Delay discounting of	Discounting measurement	Association with DD?	Results	Policy/ intervention?	Sampling type	Sample size	Specific sample demographic	Women?
de Ridder, Denise; Kroese, Floor; Adriaanse, Marieke; Evers, Catharine	Always Gamble on an Empty Stomach: Hunger Is Associated with Advantageous Decision Making	2014	PLOS ONE	Three experimental studies examined the counterintuitive hypothesis that hunger improves strategic decision making, arguing that people in a hot state are better able to make favorable decisions involving uncertain outcomes. Studies 1 and 2 demonstrated that participants with more hunger or greater appetite made more advantageous choices in the Iowa Gambling Task compared to sated participants or…	WOS	experiment	hunger	participants all told not to eat from 11pm previous night. then assigned a hot condition (complete task after a breakfast provided) or cold condition (complete task before breakfast). measure hunger by experimental manipulation & self-reported, 5 point scale	hypothetical monetary	choice questionnaire, hyperbolic function	Yes	Participants in the hot (hunger) condition reported lower discounting rates for large monetary rewards (Md = .004, SD = .015) than participants in the cool (sated) condition (Md = .010, SD = .013), showing that participants in a hot state were better able to appreciate big rewards that they needed to wait for.	No	convenience	46	university students, normal to slightly over-weight	no
Sellitto, Manuela; di Pellegrino, Giuseppe	Errors Affect Hypothetical Intertemporal Food Choice in Women	2014	PLOS ONE	Growing evidence suggests that the ability to control behavior is enhanced in contexts in which errors are more frequent. Here we investigated whether pairing desirable food with errors could decrease impulsive choice during hypothetical temporal decisions about food. To this end, healthy women performed a Stop-signal task in which one food cue predicted high-error rate, and another food cue pred…	WOS	experiment	hunger	previous work shows that self-control is enhanced in ocontexts where errors are more frequent. low- error and high-error foods are those which have varying error in performance. hypothetical foods are low-error or high-error.	hypothetical food	computerized choice, staircase procedure, hyperbolic and exponential	Yes	hunger was significantly associated with the HEF but not with the LEF (HEF: ß = 0.68 vs. LEF: ß = 20.27; p = 0.002) (Figure 4) discounting. while Low-hunger participants discounted significantly less the HEF than the LEF (21.165 vs. 2 0.6083, p=0.01), the High-hunger participants did not differ between the HEF and the LEF (20.4581 vs. 20.6169, p = 0.65).	No	convenience	40	young adult women	yes
Privitera, Gregory J; McGrath, Hannah K; Windus, Brittany A; Doraiswamy, P Murali	Eat now or later: self-control as an overlapping cognitive mechanism of depression and obesity.	2015	PloS one	While overlapping neurobiological mechanisms are known, relatively little is known about how "self-control" and cognitive affective processing of rewards may also influence the bi-directional risk between obesity and depression. The objective of this study was to identify the extent to which "self-control," measured using a delay discounting task is co-related to BMI and Depression diagnostic thr…	WOS	cross-section	BMI	tests for association between DD, BMI and depression (and interactino). four types of hypothetical food (dessert, food, fruit, vegetables).	hypothetical food	computerized choice questionnaire, compute indifference points rather than k	Yes	delay discounting scores were predic- tive of BMI and depression with lower discounting scores (steeper discounting) associated with higher BMI and HAMD for the dessert (HAMD scores (β = -.197, p = .013), BMI (β = -.239, p < .001)) and fried food (HAMD scores (β = -.328, p = .001), BMI (β = -.166, p = .027)) compared to lean weight participants, obese participants with moderate (lean-obese: 95% C…	No	convenience	92	university students	no
Epstein, Leonard H.; Jankowiak, Noelle; Fletcher, Kelly D.; Carr, Katelyn A.; Nederkoorn, Chantal; Raynor, Hollie A.; Finkelstein, Eric	Women Who Are Motivated to Eat and Discount the Future Are More Obese	2014	OBESITY	Objective: Food reinforcement and delay discounting (DD) independently predict body mass index (BMI), but there is no research studying whether these variables interact to improve prediction of BMI.Methods: BMI, the relative reinforcing value of high (PMAX(HED)) and low (PMAX(LED)) energy dense food, and DD for $ 10 and $ 100 future rewards (DD10, DD100) were measured in 199 adult females.Results…	WOS	cross-section	BMI, relative reinforcing value food	test for association between DD and relative reinforcing value of high and low energy decnce foods, and BMI. Relative reinforcing values are assessed by how hard someone will work for food when different types of food or food versus another commodity are concurrently available. subjects don't eat for 2h before survey, then given an oatmeal preload. this is so that measure hedonic rather than home…	hypothetical monetary	choice questionnaire, AUC method	Yes	DD (r=-0.206, p=0.004) and PMAX i.e. relative reinforcing values (r=0.168, p=0.017) all associated with BMI. Hierarchical regression models showed that adding the interaction of PMAXHED x DD10 (p = 0.034) increased variance accounted for predicting BMI from r2 = 0.285 to r2 = 0.301, (Finc(1,190) = 4.35, p = 0.031). Similarly, the interaction of PMAXHED x DD100 (p = 0.05) increased r2 accounted fo…	No	convenience	199	females	yes
Neveu, Remi; Neveu, Dorine; Barsumian, Franck; Fouragnan, Elsa; Carrier, Edouard; Lai, Massimo; Sultan, Jocelyne; Nicolas, Alain; Coricelli, Giorgio	Improved Planning Abilities in Binge Eating	2014	PLOS ONE	Objective: The role of planning in binge eating episodes is unknown. We investigated the characteristics of planning associated with food cues in binging patients. We studied planning based on backward reasoning, reasoning that determines a sequence of actions back to front from the final outcome.Method: A cross-sectional study was conducted with 20 healthy participants, 20 bulimia nervosa (BN), …	WOS	experiment	BED, anorexia nervosa	test for group differences in DD between healthy participants, those with bulimia nervosa, restrictive anorexia nervosa, and binging anorexia nervosa. all responses assessed in the framework of a 'precondition': food, stressful, or neutral/relaxing. image cues to each condition are displayed on the screen before each trial.	hypothetical monetary	computerized choice task, fixed amounts, hyperbolic model	Yes	BN and ANB discounted future reward less in the food than neutral conditions, whereas ANR patients did not.	No	convenience (quota)	85	healthy, bulimic nervosa, restrictive and binging anorexia nervosa	no
Weygandt, Martin; Mai, Knut; Dommes, Esther; Ritter, Kerstin; Leupelt, Verena; Spranger, Joachim; Haynes, John-Dylan	Impulse control in the dorsolateral prefrontal cortex counteracts post-diet weight regain in obesity	2015	NEUROIMAGE	A variety of studies suggest that efficient treatments to induce short-term dietary success in obesity exist. However, sustained maintenance of reduced weight is rare as a large proportion of patients start to regain weight when treatment is discontinued. Thus, from a clinical perspective, it would be desirable to identify factors that counteract post-diet weight regain across longer time-scales.…	WOS	experiment	weight change	test whether DD is associated with long-term body weight maintenance across 1 year period; fMRI correlates	hypothetical food	computerized choice task, fixed amounts, hyperbolic model	Yes	No relation between changes of control related activity in fMRI scans across follow-up and the degree of success in weight maintenance — neither positive nor negative relations.Higher behavioral impulsivity at T0 was associated with poorer weight maintenance (r = −0.36; p = 0.047). => impulse control related DLPFC activity and behavioral impulse control assessed at the beginning of a one-year pos…	Yes	convenience	19	subjects enrolled in weight modulation program	no
Wang XT, Dvorak RD.	Sweet future: fluctuating blood glucose levels affect future discounting.	2010	Psychol Sci. 2010		pubmed	experiment	blood glucose levels	test for between group and within-subject changes in delay discounting after being randomly assigned to either a caffein-free soda with or without sugar. Also measure changes in bloody glucose.	quasi-real monetary	choice questionnaire, hyperbolic function	Yes	there was a decrease in future discounting after participants drank a soft drink containing sugar, (t(31) = 2.55, prep > .95, Cohen’s d = 0.45, but an increase in future discounting after participants drank a soft drink containing aspartame, t(32) = 3.12, prep > .99, Cohen’s d = 0.54). Additional tests match by age, use AUC method, and type of AN Diagnosis (restrictive or binge-purge), with no ch…	No	convenience	65	university students	no
Leitch, Margaret A.; Morgan, Michael J.; Yeomans, Martin R.	Different subtypes of impulsivity differentiate uncontrolled eating and dietary restraint	2013	APPETITE	The current study explored the relationship between three subtypes of impulsivity (Reflection Impulsivity, Impulsive Choice, and Impulsive Action) and measures of uncontrolled eating (TFEQ-D) and restraint (TFEQ-R). Eighty women classified as scoring higher or lower on TFEQ-D and TFEQ-R completed the Matching Familiar Figures Test (MFFT20), Delay Discounting Task (DDT), a Go No Go task, Balloon A…	WOS	experiment	uncontrolled eating and restraint	1/2 particiapnts fast night before (from 11pm), then given fast and 1/2 had no such control. measure restrained and uncontrolled eating using a questionnaire, measuring restrined eating = cognitive efforts to eat less, and disinhibited eating (tendency to overeat).	hypothetical monetary	computerized choice task, fixed amounts, AUC method	No	No significant main effects of uncontrolled eating, restraint, or eating condition at alpha=0.05 leve. No significant interactinos with any other impusliveness scale.	No	convenience (quota)	80	normal weight women (BMI 18-25)	no
Garza KB, Ding M, Owensby JK, Zizza CA.	Impulsivity and Fast-Food Consumption: A Cross-Sectional Study among Working Adults.	2015	J Acad Nutr Diet. 2015		pubmed	cross-section	BMI, fast food consumption	test for associaiton between delay discounting and whether consumed fast food in the last week, contorling for age, household income, and education	hypothetical monetary	computerized choice task, adjusting, AUC method	Yes	AUC was significantly negatively correlated with BMI (r1⁄4-0.214, P<0.001) and fast food consumptions (P1⁄40.017) (greater AUC reflects lower impulsivity). On average, participants who reported high AUC (75th percen- tile) consumed 1.6 fast-food meals, and those who reported low AUC (25th percentile) consumed 1.9 fast-food meals in the preceding 7 days	No	convenience	478	full- and part-time employees of university	no
Ikeda, Shinsuke; Kang, Myong-Il; Ohtake, Fumio	Hyperbolic discounting, the sign effect, and the body mass index	2010	JOURNAL OF HEALTH ECONOMICS		WOS	cross-section	BMI, obese	test for association between time discounting, hyperbolic discounting, and both BMI and obesity	hypothetical monetary	choice questionnaire, hyperbolic function, test for sign effect	Yes	Discount rate that exceeds the average by one unit of standard deviation (SD), with all other personal attributes being equal, leads to a BMI that is around 0.273 higher than the average. (SE=2.03)	No	probability	2987	Japan	no
Kekic, Maria; McClelland, Jessica; Campbell, Iain; Nestler, Steffen; Rubia, Katya; David, Anthony S.; Schmidt, Ulrike	The effects of prefrontal cortex transcranial direct current stimulation (tDCS) on food craving and temporal discounting in women with frequent food cravings	2014	APPETITE	Bulimia nervosa, binge-eating disorder, and some forms of obesity are characterised by compulsive over-eating that is often precipitated by food craving. Transcranial direct current stimulation (tDCS) has been used to suppress food cravings, but there is insufficient evidence to support its application in clinical practice. Furthermore, the potential moderating role of impulsivity has not been co…	WOS	experiment	food cravings/ attitudes	tests the effect of trasncranial direct stimulation (tDCS) on food cravings and temporal discounting using randomised within-subjects crossover design. 20 min tDCS to dorsolateral prefrontal cortex. cravings measured as 5 points scale of agreement about food cravings in response to specific situations. argue that per Manwaring et al 2011, "compulsive overeatievers have a general tendency to make …	hypothetical monetary	computerized choice task, adjusting, AUC method	No	Post-tDCS k-values did not differ significantly from pre-tDCS k-values following real [z = −0.45, ns] or sham stimulation [z = −0.31, ns]. Further, food cravings in general not changed by stimulation, but food cravings for sweet foods were reduced: A significant stimulation × timepoint interaction was ob- served for sweet [F(1, 16) = 4.59, P < .05] but not savoury foods [F(1, 16) = 2.20, ns]. Cra…	Yes	convenience (quota)	17	women with frequent food cravings	yes
Lu, Qingyun; Tao, Fangbiao; Hou, Fangli; Zhang, Zhaocheng; Sun, Ying; Xu, Yuanyuan; Xu, Shaojun; Zhao, Yuqiu	Cortisol reactivity, delay discounting and percent body fat in Chinese urban young adolescents	2014	APPETITE	The purpose of this study is to test the relation of cortisol reactivity, delay discounting and percent body fat (PBF) in adolescents aged 12-13 years (N = 87), and evaluate the delay discounting as potential components in models of adolescent obesity. Anthropometry and body composition measurements were assessed in adolescents. The cortisol reactivity to Trier Social Stress Test for Children (TS…	WOS	experiment	percent body fat	cortisol reactivity (change in salivary cortisol following a social stress). DD after the cortisol test.	hypothetical monetary	computerized choice task, titration procedure, AUC method	Mixed	The result showed increased cortisol reactivity and greater delay discount- ing were associated with higher PBF in girls. Structural equation modeling supported greater delay dis- counting as a mediator of relations between increased cortisol reactivity and PBF in adolescent girls. The proposed mediation model indicated that cortisol reactivity is linked to PBF through delay discounting, thereby …	No	convenience	87	adolescents	no
Jarmolowicz, David P.; Cherry, J. Bradley C.; Reed, Derek D.; Bruce, Jared M.; Crespi, John M.; Lusk, Jayson L.; Bruce, Amanda S.	Robust relation between temporal discounting rates and body mass	2014	APPETITE	When given the choice between $100 today and $110 in 1 week, certain people are more likely to choose the immediate, yet smaller reward. The present study examined the relations between temporal discounting rate and body mass while accounting for important demographic variables, depressive symptoms, and behavioral inhibition and approach. After having their heights and weights measured, 100 healt…	WOS	cross-section	BMI, weight	test for group differences in DD between according to weight and BMI	hypothetical monetary	choice questionnaire, indiference points -> k ranges	Yes	Analysis of variance (ANOVA) revealed differences between underweight/healthy weight (UH) and overweight/obese (OO) par- ticipants in temporal discounting rates for small (F[1,99] = 23.98, p = 0.001), medium (F[1,99] = 26.02, p < 0.001), and large reward sizes (F[1,99] = 18.89, p = 0.001). Relative to UH participants, OO partici- pants featured consistently higher temporal discounting rates that …	No	convenience	100	healthy adults	no
Reslan, Summar; Saules, Karen K.; Greenwald, Mark K.	Validating a behavioral economic approach to assess food demand: Effects of body mass index, dietary restraint, and impulsivity	2012	APPETITE	Behavioral economic theory is a useful framework for analyzing factors influencing choice, but the majority of human behavioral economic research has focused on drug choice. The behavioral economic choice paradigm may also be valuable for understanding food-maintained behavior. Our primary objective was two-fold: (1) Validate a human laboratory model of food-appetitive behavior, and (2) Assess th…	WOS	cross-section	food choice	test for association between DD and demand for food, measured as numberof mouse clicks willing to press in order to earn a food. individuals categorized as high impulsive or low impulsive when above or below median.	hypothetical food	computerized choice task, hyperbolic model	Yes	demand for high-sugar/ high-fat food was significantly more elastic for High- vs. Low-Impulsive subjects, Pmax = 407 vs. 546, F(1,17) = 5.89, p < 0.05. Similarly, demand for the low-sugar/high-fat option (Fig. 2, bottom right panel) was more elastic for High- vs. Low- Impulsive subjects, Pmax = 217 vs. 594, F(1,16) = 26.73, p < 0.001. For High-Impulsive subjects, demand for Hershey KissesTM was s…	No	convenience	21	university students, female	yes
Kishinevsky, Felix I.; Cox, James E.; Murdaugh, Donna L.; Stoeckel, Luke E.; Cook, Edwin W., III; Weller, Rosalyn E.	fMRI reactivity on a delay discounting task predicts weight gain in obese women	2012	APPETITE	Obesity can be accompanied by abnormalities in executive function and related neural circuitry. A useful task for studying executive function is delay discounting (DD), in which an individual chooses between sooner and delayed, but greater, amounts of money or other commodities. We previously found that obese compared to normal-weight women made more immediate choices on a monetary DD task, or ha…	WOS	longitudinal	weight change	performed functional magnetic resonance imag- ing (fMRI) of obese women during performance of a DD of money task. test for variation according to 'hard' and 'easy' tasks, with more difficult ones being those with greater similarity in subjective value between immediate and delayed choice. test for association with weight gain (over 1.9-2.3 years)	hypothetical monetary	computerized choice task, fixed amounts, hyperbolic model	Mixed	More difficult compared to easy DD trials resulted in activation in putative exec- utive function areas of the brain, the middle and inferior frontal gyri, and medial prefrontal cortex. no correlation in our obese sample between delay discounting and BMI. Most interestingly, we also found that less activation in executive function areas such as the inferior, middle, and superior frontal gyri on d…	No	convenience (quota)	19	obese women	yes
Richards, Timothy J.; Hamilton, Stephen F.	Obesity and Hyperbolic Discounting: An Experimental Analysis	2012	JOURNAL OF AGRICULTURAL AND RESOURCE ECONOMICS	Models of rational addiction suggest that obesity is consistent with time-consistent preferences. Behavioral economists maintain that addictions such as alcoholism, smoking and over-eating represent examples of present-bias in decision making that is fundamentally irrational. In this article, conduct an experiment to test whether individual discount schedules are time-consistent and whether disco…	WOS	cross-section	obese	test whether discount schedules are time-consistent and whether rates are higher for subjects who are obese. a random amount is drawn, and told they will receive it at X delay. they have to say what amount would receive now to make them indifferent. ifa random value is then drawn, and if the amount is more than the draw, they have to wait to receive the amount.	hypothetical monetary	bidding indifference amounts	Yes	discount functions appear quasi-hyperbolic in shape; obesity positively related to the discount rate.	No	convenience	82	university students	no
Bickel, Warren K.; Wilson, A. George; Franck, Christopher T.; Mueller, E. Terry; Jarmolowicz, David P.; Koffarnus, Mikhail N.; Fede, Samantha J.	Using crowdsourcing to compare temporal, social temporal, and probability discounting among obese and non-obese individuals	2014	APPETITE	Previous research comparing obese and non-obese samples on the delayed discounting procedure has produced mixed results. The aim of the current study was to clarify these discrepant findings by comparing a variety of temporal discounting measures in a large sample of internet users (n = 1163) obtained from a crowdsourcing service, Amazon Mechanical Turk (AMT). Measures of temporal, social-tempora…	WOS	cross-section	obese	tests for pearson and spearman correlation between variables. logistic regression build predicted models of obesity.	hypothetical monetary, delayed and probabilistic, personal and social	choice questionnaire, indiference points -> k ranges	Yes	find higher discounting parameters among obese compared to non-obese individuals for all measures except probability discounting.	No	convenience	1163	n/a (recruited by amazon mechanical turk)	no
Courtemanche, Charles; Heutel, Garth; McAlvanah, Patrick	IMPATIENCE, INCENTIVES AND OBESITY	2015	ECONOMIC JOURNAL	This article explores the relationship between time preferences, economic incentives and body mass index (BMI). We provide evidence of an interaction effect between time preference and food prices, with cheaper food leading to the largest weight gains among those exhibiting the most impatience. The interaction of changing economic incentives with heterogeneous discounting may help explain why inc…	WOS	longitudinal	weight change, BMI	test for association between time discounting and BMI, and role of local food prices	hypothetical monetary	single choice task, exponential model	Yes	a one standard deviation increase in discount factor (0.25) decreases BMI by an average of 0.24–0.27 units or 1.6–1.8 pounds at the sample mean height of 67.55 inches. fixed effects regressions suggest regressions reveal that the effect of food price on BMI is strongest for impatient individuals. with significant effects of food price, lagged food price, and an interaction term.	No	probability	63950	naitonally representative (USA)	no
Best, John R.; Theim, Kelly R.; Gredysa, Dana M.; Stein, Richard I.; Welch, R. Robinson; Saelens, Brian E.; Perri, Michael G.; Schechtman, Kenneth B.; Epstein, Leonard H.; Wilfley, Denise E.	Behavioral Economic Predictors of Overweight Children's Weight Loss	2012	JOURNAL OF CONSULTING AND CLINICAL PSYCHOLOGY	Objective: Our goal was to determine whether behavioral economic constructs-including impulsivity (i.e., steep discounting of delayed food and monetary rewards), the relative reinforcing value of food (RRVfood), and environmental enrichment (i.e., the presence of alternatives to unhealthy foods in the home and neighborhood environments) are significant pretreatment predictors of overweight childr…	WOS	experiment	weight change	children in 16 week family-based obesity treatmetn. DD measures at baseline. randomized into 1 of 3 treatment conditions w/ weekly visits (diet modification, physical activity, promote control).bivariate correlations with weight loss. test for an interaction with relative re-inforcing value of food = how hard an individual is prepared to work to gain access to food rather than a nonfood alternati…	hypothetical monetary and food	choice questionnaire, hyperbolic function	Mixed	Children who more steeply discounted monetary rewards lost less weight by the 9-week time point (B = 1.01, CI [0.06, 1.96], p = .037, β = .19) and by the 16-week time point (B = 1.51, CI [0.54, 2.47], p = .002, β = .18). For children with a high 'relative reinforcing value' of food, discounting fo steeper discounting of food predicted less weight loss by weeks 16 and marginally less weight los by…	Yes	convenience (quota)	241	obese children	no
Appelhans, Bradley M.; Waring, Molly E.; Schneider, Kristin L.; Pagoto, Sherry L.; DeBiasse, Michelle A.; Whited, Matthew C.; Lynch, Elizabeth B.	Delay discounting and intake of ready-to-eat and away-from-home foods in overweight and obese women	2012	APPETITE	A shift from home-prepared to away-from-home and ready-to-eat foods has occurred in recent decades, which has implications for obesity and health. This study tested whether delay discounting, a facet of impulsivity reflecting sensitivity to immediate reward, is associated with the frequency of consumption and typical amount consumed of home-prepared, away-from-home, and ready-to-eat foods among o…	WOS	experiment	food consumption	all advised to meet a daily intake consistent with gradual weight loss (500kcal/day deficit). particiapnts complete food records day and time, fod, brand, method and amount. complete 7 days of dietary recording, then return to lab. measure total energy intake, food consumption	hypothetical monetary	computerized choice task, indifference points, AUC method	Mixed	DD not associated with the frequency of consuming home-prepared, away-from-home, and ready-to-eat foods as reflected in the percentages of recorded foods or total energy intake from each category at the alpha= 0.05 level. However, among women consuming away-from-home and ready-to-eat foods, higher DD consume more kcal, because are choosing foods with a higher energy density (kcal/g). All models c…	No	convenience (quota)	78	overweight and obese women	yes
Stoeckel, Luke E.; Murdaugh, Donna L.; Cox, James E.; Cook, Edwin W., III; Weller, Rosalyn E.	Greater impulsivity is associated with decreased brain activation in obese women during a delay discounting task	2014	BRAIN IMAGING AND BEHAVIOR		WOS	cross-section	obese	test for fMRI correlates in a DD task that is either easy and hard among obese women to detect variation in executive function	hypothetical monetary	choice questionnaire, exponential model	Yes	Compared to easy trials, Greater delay discounting was correlated with less mod- ulation of activation in putative executive function brain areas, such as the middle and superior frontal gyri and inferior parietal lobule, in difficult trials. These results support the suggestion that increased impulsivity is associated with deficient function- ing of executive function areas of the brain	No	convenience	24	obese women	yes
Fields, Sherecce A.; Sabet, Mae; Peal, Adam; Reynolds, Brady	Relationship between weight status and delay discounting in a sample of adolescent cigarette smokers	2012	BEHAVIOURAL PHARMACOLOGY		WOS	cross-section	obese	compares discounting between obese and non-obese adolescent smokers	quasi-real monetary	computerized choice task, adjusting, AUC method	Yes	Weight-status (obese or not) effects were found for the DDQ [F (1, 34) = 7.36, p < .01]. Specifically, obese smokers discounted significantly more than healthy-weight smokers (see Figure 1). All findings for the DDQ remained statistically significant after controlling for group differences in gender, cotinine level, and alcohol use as statistical covariates [F (4, 32) = 3.85, p < .05].	No	convenience	36	adolescents, all smokers	no
Hendrickson, Kelsie L.; Rasmussen, Erin B.; Lawyer, Steven R.	Measurement and validation of measures for impulsive food choice across obese and healthy-weight individuals	2015	APPETITE	The present study established a brief measure of delay discounting for food, the Food Choice Questionnaire (FCQ), and compared it to another more established measure of food discounting that uses the adjusting amount (AA) procedure. One hundred forty-four undergraduate participants completed either two measures of hypothetical food discounting (a computerized food AA procedure or the FCQ) or two …	WOS	cross-section	percent body fat	test for validation of food choice questionnaire by comparing with an adjusting amount procedure, as well as hypothetical money discounting . students complete either the food or monetary discounting task	hypothetical monetary and food	computerized choice task (adjusting) and questionnaire, AUC for former and indifference points->k for latter	Yes	individuals with higher percent body fat (PBF) discounted food more steeply than individuals with lower PBF. Moreover, a magnitude effect was documented for the FCQ, such that smaller amounts were discounted more steeply. Further, MCQ and FCQ estimates were strongly correlated with adjusting amount estimates.	No	convenience	144	university students	no
Rollins, Brandi Y.; Dearing, Kelly K.; Epstein, Leonard H.	Delay discounting moderates the effect of food reinforcement on energy intake among non-obese women	2010	APPETITE	Recent theoretical approaches to food intake hypothesize that eating represents a balance between reward-driven motivation to eat versus inhibitory executive function processes, however this hypothesis remains to be tested. The objective of the current study was to test the hypothesis that the motivation to eat, operationalized by the relative reinforcing value (RRV) of food, and inhibitory proce…	WOS	experiment	food consumption	motivation to eat measured using relative re-inforcing value measure, interacted with DD.3 tasks: ad libitum eating, RRV task, DD task. measure food intake by presenting food to be eated ad libitum.	hypothetical monetary	non-computerized discrete choice task (cards), hyperbolic	Mixed	DD not a significant predictor of food intake (β = –.29, p = 0.30). However, RRV x DD interaction is significant. RRV of food was a significant predictor of total energy intake in the ad libitum eating task when k values were high (β = 1.57, p < 0.01), but was only marginally significant when k values were low (β = 0.43, p = 0.07)	No	convenience (quota)	24	healthy, non-smoking, non-obese	no
DeVoe, Sanford E.; House, Julian; Zhong, Chen-Bo	Fast Food and Financial Impatience: A Socioecological Approach	2013	JOURNAL OF PERSONALITY AND SOCIAL PSYCHOLOGY	We investigated whether the prevalence of fast-food restaurants in the social ecology are associated with greater financial impatience at the national, neighborhood, and individual level. Study 1 shows that the proliferation of fast-food restaurants over the past 3 decades in the developed world was associated with a historic shift in financial impatience, as manifested in precipitously declining…	WOS	cross-section	prevalance of fast-food restaurants	the hypothesis is that exposure to fast-food primes individuals to feel more impatient, which may manifest in steeper delay discounting. test whether national or regional variaiton in prevalance of FF restaurants is associated with changes in savings behaviour and delay discounting preferences . then, use an experimental technique: ask respondents to recall experience of fast-food, and thentest f…	hypothetical monetary	a) single choice task, b)multiple choice task	Yes	concentration of fast-food restaurants was negatively correlated with greater preferences to discount a monthly delay, 􏰇 􏰄 􏰂.07, t(3646) 􏰄 􏰂3.91, p 􏰃 .001.articipants randomly assigned to recall a fast-food restaurant experience discounted delayed rewards significantly more (M 􏰄 .9054, SD 􏰄 .1152) than their counterparts assigned to recall a full-service chain restaurant experience (M 􏰄 .9444, SD…	No	probability and convenience	2935	nationally representative	no
Garza, Kimberly Bosworth; Harris, Carole V.; Bolding, Mark S.	Examination of value of the future and health beliefs to explain dietary and physical activity behaviors	2013	RESEARCH IN SOCIAL & ADMINISTRATIVE PHARMACY	Background: Studies have shown a negative association between value of the future (preference for long-term vs. short-term rewards) and harmful addictive behaviors; however, research in the area of preventive behaviors is limited and has shown conflicting results.Objectives: The primary objectives were: (1) to examine the association among value of the future and diet and physical activity (PA) b…	WOS	cross-section	food consumption	food consumption: measure diet quality in terms of fruit/ veg consumption, fat/cholesterol, milk/dairy and sugar-sweetened bevarege, plus self-rating of diet quality. health behaviour includes CHD knowledge, physical activity	hypothetical monetary	computerized choice, decreasing adjustment procedure, AUC method	No	mean diet scores were found to be greater for individuals with high value of the future (28.8 ` 6.67) com- pared to those with low value of the future (26.5 ` 7.26) [t(170) 1⁄4 2.13, P 1⁄4 .034]. However, when testing this association with hierarchical regression value of the future significantly predicted dietary behav- iors after taking into account demographics (p<0.05), but was no longer a si…	No	convenience	172	adults	no
Davis, Caroline; Patte, Karen; Curtis, Claire; Reid, Caroline	Immediate pleasures and future consequences. A neuropsychological study of binge eating and obesity	2010	APPETITE	Longitudinal data indicate that Our capacity for adaptive self-regulation is a relatively stable predisposition that appears in childhood and predicts future life Successes. In 2004, we published the first study demonstrating decision-making deficits in overweight/obese adult women. The present Study is an extension of these findings. We assessed obese women with (n = 65) and without (n = 73) bin…	WOS	cross-section	obese, BED	tested for group differences in delay discounting task	hypothetical monetary	computerized choice questionnaire, adjusting, indifference point	No	The BED and obese groups had worse performance scores on both tasks compared to normal controls, but did not differ from each other. When education was added into the models, those with higher education performend better, and group differences were not significant	No	convenience (quota)	199	women, BED and non-BED, obese and non-obese	yes
Manasse, Stephanie M.; Espel, Hallie M.; Forman, Evan M.; Ruocco, Anthony C.; Juarascio, Adrienne S.; Butryn, Meghan L.; Zhang, Fengqing; Lowe, Michael R.	The independent and interacting effects of hedonic hunger and executive function on binge eating	2015	APPETITE	Poor executive function (EF; pre-frontal cognitive control processes governing goal-directed behavior) and elevated hedonic hunger (i.e., preoccupation with palatable foods in the absence of physiological hunger) are theoretical risk and maintenance factors for binge eating (BE) distinct from general obesity. Recent theoretical models posit that dysregulated behavior such as BE may result from a …	WOS	cross-section	BED	test for characteristics which distinguish binge eating (BE) overweight and obese women from non-BE overweight and obese women. measure DD and hedonic hunger using the power of food scale, which measures food-related thoughts when not physically hungry	hypothetical monetary	computerized choice task, indifference points, AUC method	No	hedonic hunger associated with being in BE group. then, split the sample into those with high (above median) and low (belowmedian) hedonic hunger scores. At higher levels of hedonic hunger, the effect of delayed discounting was small and statistically non-significant (Wald χ2 = .78, p = .38, OR = .45). At lower levels of hedonic hunger, the effect of delayed discounting border- line trended towar…	No	convenience (quota)	74	treatment-seeking overweight and obese women w/ and w/out BED	yes
Hendrickson, Kelsie L.; Rasmussen, Erin B.	Effects of mindful eating training on delay and probability discounting for food and money in obese and healthy-weight individuals	2013	BEHAVIOUR RESEARCH AND THERAPY	Obese individuals tend to behave more impulsively than healthy weight individuals across a variety of measures, but it is unclear whether this pattern can be altered. The present study examined the effects of a mindful eating behavioral strategy on impulsive and risky choice patterns for hypothetical food and money. In Experiment 1, 304 participants completed computerized delay and probability di…	WOS	experiment	percent body fat	2 experiments. first, 1,304 complete computerized delay dn probabilty discounting task. Then, 102 randomly selected participants participate in a 50 min workshop on mindful eating, or watch and educational video. then complete discounting tasks again.compute within-subject and between-subject comparisons.	hypothetical monetary and food, delayed and probabilistic	computerized choice questionnaire, adjusting, AUC method	Mixed	High percent body fat (PBF) predicted steeper delay discounting of food food, but notprobability discounting nor monetary discounting. Then, in the experiment, participants who completed the mindful eating session showed more self-controlled i.e. had lower discounting rates (t(34) 1⁄4 2.12, p < 0.05) and less risk-averse i.e. less probability discounting ( t(34) 1⁄4 2.88, p < 0.01) for food compa…	Yes	convenience	304	university sutdents	no
Appelhans, Bradley M.; Woolf, Kathleen; Pagoto, Sherry L.; Schneider, Kristin L.; Whited, Matthew C.; Liebman, Rebecca	Inhibiting Food Reward: Delay Discounting, Food Reward Sensitivity, and Palatable Food Intake in Overweight and Obese Women	2011	OBESITY	Overeating is believed to result when the appetitive motivation to consume palatable food exceeds an individual's capacity for inhibitory control of eating. This hypothesis was supported in recent studies involving predominantly normal weight women, but has not been tested in obese populations. The current study tested the interaction between food reward sensitivity and inhibitory control in pred…	WOS	experiment	food consumption	test for an interaction between food reward sensitivity and DD, and association with palatable food intake. first consume an oatmeal preload. then DD task. then taste test, in which measure quantity of food consumed. food reward sensitivity (PFS) measured using power of food scale. measure of appetitive drive to consume palatable food, independent of hunger. e.g. how much love food.	hypothetical monetary	computerized choice task, AUC method and hyperbolic	Mixed	PFS positively associated (β = 0.46, t(54) = 2.58, P = 0.01, η2 = 0.07) with palatble food intake at low (steep discounting) but not high AUC values	No	convenience (quota)	62	overweight and obese women	yes
Daniel TO, Stanton CM, Epstein LH.	The future is now: comparing the effect of episodic future thinking on impulsivity in lean and obese individuals.	2013	APPETITE		pubmed	experiment	obese	compares the effect of using prospective imagery in the form of episodic future thinking to reduce DD in lean and obese individuals. EFT = generate positive future events that looking forward to for the time periods assessed in the DD task, and rate the valence, salience and arousal of each event. control condition read Pinocchio, then rate salience etc.	hypothetical monetary	choice questionnaire, hyperbolic function	Mixed	EFT reduced DD similarly for lean and overweight/obese individuals: = .50), controlling for differences in imag- ery during the DD task. There were higher AUC values in the EFT condition compared to the CET condition for both $10 (0.70 ± 0.26 vs. 0.64 ± 0.27) and $100 (0.77 ± 0.23 vs. 0.70 ± 0.24) rewards (Fig. 1). There were no differences between the EFT effect in lean and obese individuals (F(…	Yes	convenience (quota)	48	lean and obese women	yes
Feda, Denise M.; Roemmich, James N.; Roberts, April; Epstein, Leonard H.	Food reinforcement and delay discounting in zBMI-discordant siblings	2015	APPETITE	Objective: The interaction of food reinforcement and the inability to delay gratification are related to adult energy intake and obesity. This study was designed to test the association of sibling pair differences in relative reinforcing efficacy of food and delay discounting on sibling pair differences in zBMI scores of same-gender zBMI-discordant siblings. Design and methods: we tested main and…	WOS	cross-section	BMI	tested main and interactive relation- ships between delay discounting and relative reinforcing efficacy of food on zBMI discordance in 14 zBMI- discordant biological sibling pairs (6 female pairs)	hypothetical monetary	non-computerized discrete choice task (cards), AUC method	No	After adjusting for sibling pair differences in age, linear regression models showed no association between sibling pair differences in delay discounting and sibling pair differences in zBMI (B = −0.04, 95% CI = (−1.64, 0.74), p = 0.44). However, when testing for an interaction w/ reinforcing efficacy (i.e. if image is shown to them while completing a willingness to pay survey), sibling pair diff…	No	convenience (quota)	14	adolescent sibling pairs, one overweight one not	no
Borghans, Lex; Golsteyn, Bart H. H.	Time discounting and the body mass index - Evidence from the Netherlands	2005	ECONOMICS & HUMAN BIOLOGY		WOS	cross-section	BMI	test for association between DD and a variety of proxies for DD and BMI	hypothetical monetary	choice questionaire	No	discount rate variable not significantly correlated with BMI	No	probability	2059	n/a	no
Dassen, Fania C M; Houben, Katrijn; Jansen, Anita	Time orientation and eating behavior: Unhealthy eaters consider immediate consequences, while healthy eaters focus on future health.	2015	Appetite	Time orientation could play an important role in eating behavior. The current study investigated whether eating behavior is associated with the Consideration of Future Consequences scale (CFC). Specifically, it was examined whether unhealthy eaters consider the future less and are more concerned with immediate gratification. A related measure of time orientation is delay discounting, a process by…	WOS	cross-section	food consumption	test relationship between discount rate and a 'consideration of future consequences' scale, and their associations with healthy eating	hypothetical monetary and food	choice questionnaire, indiference points -> k ranges	No	The general CFC and discount rate (MCQ and MCQ- snack) were not associated with healthy eatingat all at the alpha=0.05 level, when conducting partwise correlations. However, the MCQ and MCQ-snack were correlated with the CFC scale,	No	convenience	146	n/a (Dutch)	no
Nederkoorn, Chantal; Smulders, Fren T. Y.; Havermans, Remco C.; Roefs, Anne; Jansen, Anita	Impulsivity in obese women	2006	APPETITE		WOS	cross-section	obese	test for differences in delay discounting (among other dimensions of impulsivity) between obese and non-obese women.	hypothetical monetary	choice questionnaire, hyperbolic function	No	No differences between groups were found on delay discounting (tð56Þ 1⁄4 1, p 1⁄4 :3),	No	convenience (quota)	59	obese women	yes
Lim, Seung-Lark; Bruce, Amanda S.	Can't wait to lose weight? Characterizing temporal discounting parameters for weight-loss	2015	APPETITE	Obesity is often related to steeper temporal discounting, that is, higher decision impulsivity for immediate rewards over delayed rewards. However, previous studies have measured temporal discounting parameters through monetary rewards. The aim of this study was to develop a temporal discounting measure based on weight-loss rewards, which may help to understand decision-making mechanisms more clo…	WOS	cross-section	BMI, attitudes	test for correlations between temporal discounting of monetary and weight-loss rewards and obesity-related cognitive variables, attitudes toward obese persons (higher scores = more positive).	hypothetical monetary and weight-loss	choice questionnaire, hyperbolic function	Mixed	No difference between weight-loss and monetary reward parameters; highly correlated. Spearman correlation reveal no association between BMI & amount of desired weight-loss, and monetary or weight-loss discounting. Higher temporal discounting rates (stronger impulsivity for immediate weight-loss) were associated with beliefs that obesity is under obese persons’ control and largely due to lack of w…	No	convenience (quota)	42	healthy college students, all w/ interest in losing weight	no
Rasmussen, Erin B.; Lawyer, Steven R.; Reilly, William	Percent body fat is related to delay and probability discounting for food in humans	2010	BEHAVIOURAL PROCESSES	This study describes delay and probability discounting patterns for hypothetical food and money in relation to percent body fat (PBF). Sixty university students completed four computerized discounting tasks in which they were asked to make a series of hypothetical decisions between (a) 10 dollars after one of several different delays (1, 2, 30, 180, and 365 days) or a smaller amount of money avai…	WOS	cross-section	BMI, percent body fat, hunger, food consumption	test forgroup differences in delay and probability discounting of money and food according to BMI, PBF, hunger and time since last snack	hypothetical monetary and food, delayed and probabilistic	computerized choice task, AUC method and hyperbolic	Mixed	indifference points well described by the hyperbolic function. percent body fat associated with higher delay and probability discounting for hypothetical food, but not money, using regression analyses with the entire sample and when comparing individuals in the high and low quartiles for PBF. in hierarchical linear regression (du to colinearity between PBF and BMI), only PBF associated with AUC f…	No	convenience	60	university students	no
Privitera, Gregory J.; Dickinson, Elizabeth K.	Control your cravings: Self-controlled food choice varies by eating attitudes, sex, and food type among Division I collegiate athletes	2015	PSYCHOLOGY OF SPORT AND EXERCISE	Eating attitudes are predictive of disordered eating, which can be quite prevalent among collegiate athletes. The present study tested if disordered eating attitudes and the sex of collegiate athletes are related to "self-controlled food choice" for four food types: a dessert, fried food, fruit, and vegetable. In total, 102 athletes completed a disordered eating attitudes assessment and a delay d…	WOS	cross-section	eating attitudes	four food types: cake, chicken wings, carrot, strawberries).indifference point as average of points where switch from larer later to small now. eating attitudes are a 25 item response scale (DEAS). e.g. do you feel pleasure when eat, do you skip meals.ANOVA. split according to low/ high eating attitudes.	hypothetical food	choice questionnaire, compute indifference points rather than k	Mixed	higher DEAS among females comapred to males. lower DD for females compared to males for dessert, fried food and fruit, but not for vegetables. For men, results are moderated by level of disordered eating: DD were lower for those w/ high DEAS category. No difference for women.	No	convenience	102	Division I collegiate athletes	no
Weller, Rosalyn E.; Cook, Edwin W., III; Avsar, Kathy B.; Cox, James E.	Obese women show greater delay discounting than healthy-weight women	2008	APPETITE		WOS	cross-section	obese	test for differences in delay discounting between obese and non-obese women. match on age for both sexes.	hypothetical monetary	computerized choice task, adjusting, AUC method	Mixed	Obese women (N = 29) showed greater delay discounting than control women did (N = 26; P values <.02). Subsequent analyses (after partialling Shipley Institute of Living scores) showed that these differences were not related to differences in IQ or income. Obese (N = 19) and healthy-weight (N = 21) men did not differ significantly	No	convenience (quota)	95	university students, obese and non-obese	no
Manwaring, Jamie L.; Green, Leonard; Myerson, Joel; Strube, Michael J.; Wilfley, Denise E.	DISCOUNTING OF VARIOUS TYPES OF REWARDS BY WOMEN WITH AND WITHOUT BINGE EATING DISORDER: EVIDENCE FOR GENERAL RATHER THAN SPECIFIC DIFFERENCES	2011	PSYCHOLOGICAL RECORD	The present study compared the extent to which obese women with binge eating disorder (BED), obese women without BED, and controls discounted delayed and probabilistic money and directly consumable rewards: food, massage time, and preferred sedentary activity. Of special interest was whether the BED group differed from the other groups in terms of their discounting of all three types of directly …	WOS	cross-section	obese, BED	complete 4 discounting tasks. analyse w/ ANOVA	hypothetical food, massage, sedentary activity; delayed and probabilistic	computerized choice task, fixed amounts, hyperbolic model	Mixed	For delay discounting of food, BED group discount more than control group (F(2, 6) = 191.92, p < .0001) and obese group(F(2, 6) = 143.86, p < .0001). For money, BED group again differed, but obese and control groups did not differ. For sedentary activity and massage time, BED group differ from controls and obese group, whereas the obese group did not differ from control group for massage time but…	No	convenience (quota)	90	women, BED and non-BED, obese and non-obese	yes
Mole, T. B.; Irvine, M. A.; Worbe, Y.; Collins, P.; Mitchell, S. P.; Bolton, S.; Harrison, N. A.; Robbins, T. W.; Voon, V.	Impulsivity in disorders of food and drug misuse	2015	PSYCHOLOGICAL MEDICINE	Background. Evidence suggests some overlap between the pathological use of food and drugs, yet how impulsivity compares across these different clinical disorders remains unclear. Substance use disorders are commonly characterized by elevated impulsivity, and impulsivity subtypes may show commonalities and differences in various conditions. We hypothesized that obese subjects with binge-eating dis…	WOS	cross-section	obese, BED	test for group differences in DD between healthy participants, those with obesity, BED etc. all matched with healthy controls on age and gender	hypothetical monetary	choice questionnaire, hyperbolic function	Mixed	compared to healthy controls, obese subjects, both with and without BED, and EtOH subjects had greater delay discounting. There was no correlation between BMI (R = −0.01, p=0.93) or BES (binge eating scale) (R=0.05, p=0.68) and k value in obese subjects with or without BED. There was no correlation between BDI( beck depression inventory) (R = 0.16, p = 0.42) and k value.obese subjects without BED…	No	convenience (quota)	150	obese with BED, obese without BED, and abstinent alcohol-dependent	no
